# Supplementary material for: Physicochemical and Instrumental Flavor Analysis of Plant-Based Drinks with Plant Powder Additions
Source: Foods. 2025 Jul 24;14(15):2593. doi: 10.3390/foods14152593 (PMC12346121; doi:10.3390/foods14152593)
Supplement: Supplementary file 1 [file foods-14-02593-s001.zip]

Archive with 1 entries (1 files):
- foods-3755247-supplementary.pdf
